# Supplementary material for: Efficient Scavenging of TEMPOL Radical by Ascorbic Acid in Solution and Related Prolongation of 13C and 1H Nuclear Spin Relaxation Times of the Solute
Source: Molecules. 2024 Feb 5;29(3):738. doi: 10.3390/molecules29030738 (PMC10856727; doi:10.3390/molecules29030738)
Supplement: Supplementary file 1 [file molecules-29-00738-s001.zip]

Archive with 1 entries (1 files):
- molecules-2814641-supplementary.pdf
